# Supplementary material for: Implication of the Polymeric Phenolic Fraction and Matrix Effect on the Antioxidant Activity, Bioaccessibility, and Bioavailability of Grape Stem Extracts
Source: Molecules. 2023 Mar 8;28(6):2461. doi: 10.3390/molecules28062461 (PMC10051231; doi:10.3390/molecules28062461)
Supplement: Supplementary file 1 [file molecules-28-02461-s001.zip]

Archive with 1 entries (1 files):
- molecules-2102246-supplementary.pdf
